# Supplementary material for: Body Condition in the Tawny Owl Strix aluco near the Northern Limit of Its Range: Effects of Individual Characteristics and Environmental Conditions
Source: Animals (Basel). 2022 Oct 19;12(20):2843. doi: 10.3390/ani12202843 (PMC9597763; doi:10.3390/ani12202843)
Supplement: Supplementary file 1 [file animals-12-02843-s001.zip]

Archive with 4 entries (4 files):
- Figure S1. Location of the study area.pdf
- Figure S2: Condition index.pdf
- Figure S3: General vole index.pdf
- Table S1: Data.xlsx
