# Supplementary material for: Body Condition in the Tawny Owl Strix aluco near the Northern Limit of Its Range: Effects of Individual Characteristics and Environmental Conditions
Source: Animals (Basel). 2022 Oct 19;12(20):2843. doi: 10.3390/ani12202843 (PMC9597763; doi:10.3390/ani12202843)
Supplement: Supplementary file 1 [file animals-12-02843-s001.zip › Table S1: Data.xlsx]

## Sheet: A. DATA_Females
Female ID	Territory ID	Year	Female wing (mm)	Female body mass (g)	Female condition	Brood size	Female colour (G=grey, R=reddish brown)	Female age (yrs)	Mate colour	Mate age (yrs)	Fmatecondit	Julian date	Vole index	Winter temperature	Snow cover	Frost seesaw
27296	63	2017	295	510	0.1235	4	R	2	G	2	0.15366	140	4.17	-1.83	9	18
27296	72	2018	297	600	0.2483	3	R	3	R	6	0.24583	121	3.4	-5.1	23	16
64580	16	1999	290	570	0.2298	3	R	2	G	5	0.1607	145	3.89	-4.2	39	20
64580	16	2002	290	660	0.3348	4	R	5	G	8	0.0794	131	3.91	-1.4	2	19
64580	40	2005	300	532	0.1433	4	R	8	G	11	0.0952	159	4.57	-4.4	32	9
64580	103	2006	303	583	0.2097	2	R	9	G	1	0.0783	150	3.92	-6.9	20	9
71806	111	1997	305	520	0.1075	3	R	16	R	3	0.1376	156	3.87	-3.4	0	13
71806	111	1999	305	555	0.1638	1	R	18	R	5	0.1947	152	3.89	-4.2	39	20
77730	131	1991	310	590	0.1993	4	G	12	R	2	0.1817	83	4	-2.8	12	18
77730	131	1994	310	650	0.2526	4	G	15	R	5	0.2545	72	3.96	-5.8	17	15
92145	24	1988	300	585	0.221	4	R	2	G	2	0.1046	139	4.64	-3.4	38	8
99143	4	1991	310	575	0.1784	3	R	3	R	3	0.1752	134	4	-2.8	12	18
99143	4	1995	300	555	0.1788	4	R	7	G	4	0.0888	127	3.16	-1.1	9	21
107997	59	1986	285	550	0.2169	4	G	3	R	2	0.1436	136	4	-6.8	47	15
107997	59	1991	305	510	0.09	4	G	3	R	7	0.1197	138	4	-2.8	12	18
107997	30	1992	305	500	0.0718	3	G	3	R	8	0.1436	145	3.71	-1.0	3	12
108546	3	1991	305	635	0.2691	1	G	3	R	3	0.2313	134	4	-2.8	12	18
108546	3	1994	305	610	0.2392	3	G	6	R	2	0.1344	147	3.96	-5.8	17	15
110306	67	1989	313	720	0.3369	4	R	6	R	3	0.2542	116	4.33	-1.1	0	14
110306	67	1993	313	620	0.2299	4	R	10	R	7	0.2068	134	3.25	-1.1	8	16
110312	58	1986	300	530	0.1401	4	R	3	G	1	0.2105	145	4	-6.8	47	15
110312	58	1988	310	560	0.1564	4	R	5	G	1	0.1777	142	4.64	-3.4	38	8
110312	58	1989	310	690	0.3153	5	R	6	G	2	0.198	111	4.33	-1.1	0	14
110312	58	1997	300	565	0.1934	5	R	14	G	8	0.1889	133	3.87	-3.4	0	13
110312	58	1998	300	575	0.2074	4	R	15	G	9	0.1581	141	3.91	-3.4	3	16
110312	58	2000	305	580	0.1998	3	R	17	G	11	0.1197	144	3.25	-2.1	7	21
110350	109	1991	300	650	0.2989	5	R	5	G	2	0.1126	136	4	-2.8	12	18
111846	33	1992	300	550	0.1714	3	G	4	R	3	0.1607	143	3.71	-1.0	3	12
111846	31	1994	300	510	0.1064	3	G	6	R	3	0.1607	163	3.96	-5.8	17	15
111846	31	1995	300	560	0.1862	3	G	7	R	4	0.2154	144	3.16	-1.1	9	21
114917	49	1987	310	525	0.1001	2	R	3	R	2	0.2409	155	2	-9.6	37	11
114917	49	1989	307	580	0.1941	5	R	5	R	4	0.2477	126	4.33	-1.1	0	14
118241	128	1993	310	710	0.3346	2	R	5	R	2	0.1232	144	3.25	-1.1	8	16
118241	128	1995	300	660	0.3095	3	R	7	G	2	0.2033	139	3.16	-1.1	9	21
118241	128	1998	305	675	0.3125	2	R	10	R	3	0.1436	113	3.91	-3.4	3	16
118241	128	2000	300	660	0.3095	4	R	12	R	5	0.2305	100	3.25	-2.1	7	21
118241	128	2001	303	670	0.3123	4	R	13	R	1	0.1447	140	3.68	-4.3	12	13
118241	128	2003	300	660	0.3095	2	R	15	R	3	0.2477	134	3.72	-5.6	1	17
118241	128	2005	300	635	0.2823	4	R	17	G	1	0.0646	145	4.57	-4.4	32	9
118248	86	1995	293	575	0.2277	2	G	10	R	3	0.1749	143	3.16	-1.1	9	21
121209	75	1991	298	510	0.1129	3	R	2	R	2	0.0387	145	4	-2.8	12	18
121702	66	1989	290	570	0.2298	3	G	1	G	3	0.168	132	4.33	-1.1	0	14
121722	81	1991	305	500	0.0718	3	R	3	R	3	0.2791	132	4	-2.8	12	18
122738	80	1991	297	510	0.1162	3	G	1	G	1	0.1453	136	4	-2.8	12	18
125287	44	2005	305	515	0.0989	3	G	2	R	3	0.1197	157	4.57	-4.4	32	9
129116	97	1989	303	520	0.1139	2	G	1	G	1	0.0625	129	4.33	-1.1	0	14
129116	129	1991	305	500	0.0718	3	G	3	R	2	-0.0205	133	4	-2.8	12	18
129116	97	1994	305	580	0.1998	4	G	6	R	3	0.1464	143	3.96	-5.8	17	15
129116	129	1995	305	470	0.0126	4	G	7	R	4	0.1964	174	3.16	-1.1	9	21
129116	65	1996	305	600	0.2265	3	G	8	G	3	0.1303	168	3.36	-7.3	29	22
129116	97	1998	300	590	0.2276	4	G	10	R	3	0.0794	131	3.91	-3.4	3	16
129116	97	2003	305	560	0.1713	5	G	3	G	10	0.1631	138	3.72	-5.6	1	17
129125	108	1999	288	540	0.1931	4	R	10	G	1	0.1122	139	3.89	-4.2	39	20
129136	43	1997	300	530	0.1401	4	R	8	R	3	0.0977	149	3.87	-3.4	0	13
129136	43	1998	300	545	0.1638	4	R	9	R	4	0.1088	139	3.91	-3.4	3	16
129234	116	1994	300	625	0.2708	3	R	4	G	3	0.0904	138	3.96	-5.8	17	15
129275	24	1995	302	520	0.1172	3	R	5	R	4	0.1303	143	3.16	-1.1	9	21
129350	137	1991	305	590	0.2134	3	R	1	R	2	0.2009	133	4	-2.8	12	18
130439	1	1991	310	570	0.1712	3	R	1	R	2	0.1368	142	4	-2.8	12	18
130584	61	1994	295	520	0.1396	4	R	3	R	2	0.1407	142	3.96	-5.8	17	15
141025	61	1996	305	590	0.2134	2	G	2	R	12	0.0625	156	3.36	-7.3	29	22
148867	114	1993	310	570	0.1712	1	G	3	R	1	0.116	139	3.25	-1.1	8	16
148881	46	1991	295	590	0.2417	3	R	1	R	3	0.1581	142	4	-2.8	12	18
152050	23	1994	305	580	0.1998	3	R	3	G	2	0.1309	139	3.96	-5.8	17	15
152050	23	1995	300	630	0.2766	2	R	3	G	3	0.1879	143	3.16	-1.1	9	21
152057	69	1994	295	530	0.1559	3	R	2	G	2	0.0977	139	3.96	-5.8	17	15
152057	92	1995	293	452	0.0176	3	R	3	G	3	0.1042	160	3.16	-1.1	9	21
157399	80	1993	300	570	0.2005	3	R	1	G	3	0.1607	139	3.25	-1.1	8	16
157422	30	1994	290	570	0.2298	3	R	1	R	10	0.1407	146	3.96	-5.8	17	15
157423	53	1994	290	520	0.1557	3	R	1	G	4	0.1797	142	3.96	-5.8	17	15
157427	72	1993	310	520	0.0915	4	G	3	R	3	0.1436	146	3.25	-1.1	8	16
157432	141	1995	300	432	-0.055	2	G	3	R	2	0.1853	157	3.16	-1.1	9	21
157442	76	1995	294	508	0.1226	2	G	2	G	3	0.1471	151	3.16	-1.1	9	21
157512	84	1998	300	670	0.3198	3	R	6	R	6	0.1631	139	3.91	-3.4	3	16
157512	84	1999	300	605	0.2467	3	R	9	R	7	0.1656	146	3.89	-4.2	39	20
157512	84	2001	303	625	0.2628	4	R	11	G	2	0.1879	141	3.68	-4.3	12	13
157512	84	2002	305	540	0.1406	4	R	12	G	3	0.1756	144	3.91	-1.4	2	19
165461	124	1994	305	540	0.1406	4	R	4	R	3	0.1197	154	3.96	-5.8	17	15
165461	124	1995	305	580	0.1998	2	R	5	R	4	0.1407	151	3.16	-1.1	9	21
165471	12	1993	296	490	0.0836	2	R	3	G	3	0.1014	171	3.25	-1.1	8	16
165534	39	1998	305	580	0.1998	2	G	5	R	3	0.3134	128	3.91	-3.4	3	16
165546	90	1994	300	580	0.2142	3	R	2	G	3	0.105	138	3.96	-5.8	17	15
165547	114	1998	295	600	0.2544	4	R	5	G	3	0.2153	136	3.91	-3.4	3	16
165547	114	1999	295	675	0.3372	2	R	6	G	4	0.1834	127	3.89	-4.2	39	20
165547	114	2000	295	660	0.3221	3	R	7	R	2	0.2131	132	3.25	-2.1	7	21
165547	32	2001	300	528	0.1369	3	R	8	R	3	0.168	157	3.68	-4.3	12	13
165547	107	2004	300	650	0.2989	2	R	11	R	7	0.2095	134	2.96	-4.5	33	20
165547	107	2005	300	635	0.2823	1	R	12	R	8	0.2054	143	4.57	-4.4	32	9
169029	136	1995	285	500	0.1386	2	G	1	R	3	0.1581	160	3.16	-1.1	9	21
170731	16	1996	295	470	0.0481	2	R	2	G	2	0.1366	169	3.36	-7.3	29	22
170742	103	1994	295	520	0.1396	3	R	1	G	1	0.0191	148	3.96	-5.8	17	15
170744	50	1994	300	590	0.2276	1	R	1	R	2	0.1731	149	3.96	-5.8	17	15
170784	60	1995	307	615	0.24	4	R	3	R	3	0.1268	139	3.16	-1.1	9	21
170785	135	1994	300	550	0.1714	3	R	1	R	1	0.0746	162	3.96	-5.8	17	15
170834	19	1995	300	620	0.2649	4	G	2	R	3	0.1703	126	3.16	-1.1	9	21
177278	130	2008	304	505	0.0851	5	G	11	R	9	0.12857	151	3.97	-0.3	1	14
177278	130	2009	303	524	0.12023	4	G	12	R	10	0.18535	119	4.34	-3.6	26	18
177510	12	1996	295	610	0.2666	4	G	3	G	3	0.116	156	3.36	-7.3	29	22
177511	9	1996	295	500	0.1052	2	R	1	R	5	0.0816	156	3.36	-7.3	29	22
177590	105	1999	295	565	0.2082	4	R	2	R	5	0.1964	145	3.89	-4.2	39	20
177591	71	1998	295	585	0.2352	5	R	3	R	2	0.2219	135	3.91	-3.4	3	16
177591	71	1999	290	615	0.2861	4	R	4	R	2	0.168	147	3.89	-4.2	39	20
177591	71	2001	295	580	0.2286	3	R	6	G	1	0.2384	123	3.68	-4.3	12	13
177599	60	1998	300	495	0.0793	3	G	3	R	3	0.0977	148	3.91	-3.4	3	16
178187	33	2000	305	570	0.1858	3	R	4	R	6	0.2272	146	3.25	-2.1	7	21
184288	29	2000	290	610	0.2803	2	R	1	R	3	0.1631	153	3.25	-2.1	7	21
186047	22	2007	297	556	0.1888	4	R	9	G	3	0.19318	146	2.5	-3.1	0	15
186047	22	2008	297	585	0.22906	5	R	10	G	4	0.2170	134	3.97	-0.3	1	14
186047	22	2009	298	610	0.2590	5	R	11	G	5	0.1689	130	4.34	-3.6	26	18
186057	54	2001	300	590	0.2276	3	R	4	R	1	0.1853	141	3.68	-4.3	12	13
186057	47	2002	300	610	0.2529	2	R	3	G	3	0.1703	138	3.91	-1.4	2	19
187634	72	1999	290	560	0.216	3	G	4	R	2	0.1853	145	3.89	-4.2	39	20
187634	72	2001	300	690	0.3395	3	G	6	G	1	0.0909	126	3.68	-4.3	12	13
187634	72	2003	305	590	0.2134	4	G	8	G	3	0.1366	118	3.72	-5.6	1	17
187634	72	2004	300	590	0.2276	1	G	9	G	4	0.1797	135	2.96	-4.5	33	20
187634	72	2005	300	610	0.2529	3	G	10	G	5	0.1645	131	4.57	-4.4	32	9
187699	11	1999	290	646	0.3204	4	R	2	R	3	0.19318	127	3.89	-4.2	39	20
187699	11	2000	300	590	0.2276	2	R	3	G	2	0.2477	146	3.25	-2.1	7	21
187699	11	2001	300	670	0.3198	4	R	4	G	3	0.1797	137	3.68	-4.3	12	13
187699	11	2002	305	600	0.2265	4	R	5	G	4	0.17	138	3.91	-1.4	2	19
187699	20	2008	313	575	0.17043	4	R	11	R	7	0.12857	169	3.97	-0.3	1	14
191451	133	1999	295	590	0.2417	4	R	1	R	2	0.204	146	3.89	-4.2	39	20
191487	19	1998	305	550	0.1562	2	G	1	R	1	0.1303	139	3.91	-3.4	3	16
191500	9	1999	300	595	0.2341	2	R	2	R	8	0.204	143	3.89	-4.2	39	20
191500	9	2000	300	620	0.2649	2	R	3	R	9	0.2058	144	3.25	-2.1	7	21
191519	99	2000	300	530	0.1401	2	G	3	G	3	0.1376	153	3.25	-2.1	7	21
191542	21	1999	310	520	0.0915	4	G	3	G	3	0.1665	146	3.89	-4.2	39	20
191542	21	2000	305	550	0.1562	3	G	4	G	4	0.1817	138	3.25	-2.1	7	21
191542	21	2001	305	552	0.1593	3	G	5	G	5	0.1797	144	3.68	-4.3	12	13
191542	21	2002	310	635	0.256	2	G	6	G	6	0.2068	136	3.91	-1.4	2	19
191542	21	2004	310	570	0.1712	3	G	8	G	8	0.1508	159	2.96	-4.5	33	20
191542	21	2005	305	540	0.1406	4	G	9	G	9	0.1817	151	4.57	-4.4	32	9
191542	21	2007	312	553	0.13924	2	G	11	G	11	0.1744	144	2.5	-3.1	0	15
191543	126	1999	295	507	0.1176	4	G	3	R	3	0.1197	146	3.89	-4.2	39	20
196912	13	2001	305	545	0.1485	1	G	2	R	1	-0.0167	143	3.68	-4.3	12	13
196912	13	2003	310	535	0.1169	4	G	4	R	3	0.0793	139	3.72	-5.6	1	17
198562	60	2000	305	540	0.1406	2	G	4	R	5	0.1645	140	3.25	-2.1	7	21
198562	60	2001	305	515	0.0989	2	G	5	R	6	0.1044	143	3.68	-4.3	12	13
198563	79	2002	300	482	0.0545	5	G	3	R	8	0.1062	140	3.91	-1.4	2	19
198567	115	1999	300	475	0.0405	3	G	2	R	2	0.0112	151	3.89	-4.2	39	20
198567	115	2001	300	585	0.221	2	G	4	R	4	0.0702	142	3.68	-4.3	12	13
198650	87	2000	295	560	0.2011	4	R	3	G	9	0.2558	130	3.25	-2.1	7	21
203506	87	2009	311	590	0.19661	1	R	2	R	3	0.17419	111	4.34	-3.6	26	18
203553	107	2000	298	660	0.3145	4	G	3	R	3	0.2321	132	3.25	-2.1	7	21
203553	107	2001	300	670	0.3198	4	G	4	R	4	0.1713	122	3.68	-4.3	12	13
203553	107	2002	300	630	0.2766	5	G	5	R	5	0.2154	132	3.91	-1.4	2	19
203559	111	2001	295	570	0.2151	2	G	1	R	2	0.0913	126	3.68	-4.3	12	13
203559	92	2003	300	636	0.2834	3	G	3	R	3	0.124	128	3.72	-5.6	1	17
203586	134	2004	300	580	0.2142	1	R	4	G	5	0.1882	138	2.96	-4.5	33	20
203586	134	2005	300	550	0.1714	3	R	5	G	6	0.2296	144	4.57	-4.4	32	9
203586	134	2006	308	630	0.2554	3	R	6	G	7	0.1752	141	3.92	-6.9	20	9
203586	134	2007	307	525	0.11238	2	R	7	G	8	0.2673	147	2.5	-3.1	0	15
203586	134	2008	310	550	0.14182	2	R	8	G	9	0.15955	145	3.97	-0.3	1	14
203593	26	2002	305	580	0.1998	4	R	2	R	4	0.147619	136	3.91	-1.4	2	19
203593	7	2008	312	640	0.25625	4	R	8	R	3	0.124	136	3.97	-0.3	1	14
203596	90	2000	300	560	0.1862	3	G	1	R	6	0.1815	153	3.25	-2.1	7	21
203596	33	2004	305	600	0.2265	2	G	5	G	3	0.2321	143	2.96	-4.5	33	20
203632	55	2001	290	605	0.2743	3	R	1	R	2	0.1581	122	3.68	-4.3	12	13
203636	36	2004	300	460	0.00926	2	G	4	G	2	0.1048	158	2.96	-4.5	33	20
203640	116	2001	310	680	0.3052	4	G	2	R	3	0.1127	126	3.68	-4.3	12	13
203640	116	2003	303	635	0.2744	3	G	4	R	3	0.2305	133	3.72	-5.6	1	17
203645	134	2001	290	573	0.2338	3	G	2	G	2	0.2154	127	3.68	-4.3	12	13
204446	70	2004	300	566	0.1948	3	R	2	R	3	0.304	138	2.96	-4.5	33	20
207357	25	2001	305	580	0.1998	2	G	3	R	3	0.2328	131	3.68	-4.3	12	13
207357	25	2002	300	580	0.2142	3	G	4	R	4	0.1835	130	3.91	-1.4	2	19
207357	25	2003	295	640	0.301	2	G	5	R	5	0.2376	138	3.72	-5.6	1	17
207357	25	2004	300	605	0.2467	2	G	6	R	6	0.2256	135	2.96	-4.5	33	20
207357	25	2005	300	620	0.2649	4	G	7	R	7	0.2009	102	4.57	-4.4	32	9
207357	25	2009	308	565	0.1699	2	G	11	R	11	0.193684	81	4.34	-3.6	26	18
207359	47	2001	295	595	0.2481	3	R	2	G	3	0.1581	134	3.68	-4.3	12	13
207378	93	2001	293	550	0.1926	1	R	1	R	3	0.2402	141	3.68	-4.3	12	13
207407	142	2001	300	540	0.156	4	R	1	R	2	0.1233	152	3.68	-4.3	12	13
207420	110	2001	300	525	0.1319	3	R	1	G	3	0.1656	155	3.68	-4.3	12	13
216158	106	2004	300	540	0.156	3	R	2	R	2	0.1907	151	2.96	-4.5	33	20
216158	106	2009	309	585	0.19829	5	R	7	G	3	0.1581	127	4.34	-3.6	26	18
216181	71	2003	295	514	0.1296	4	R	1	G	3	0.1291	104	3.72	-5.6	1	17
216181	71	2005	300	565	0.1934	2	R	3	G	5	0.2634	112	4.57	-4.4	32	9
216244	121	2003	300	570	0.2005	5	G	2	G	2	0.1334	146	3.72	-5.6	1	17
219763	119	2017	291	475	0.07158	4	G	1	R	1	0.190909	140	4.17	-1.83	9	18
220823	125	2006	302	530	0.1338	3	R	2	R	2	0.186	131	3.92	-6.9	20	9
222772	56	2005	305	497	0.0662	4	R	5	G	4	0.1366	152	4.57	-4.4	32	9
222773	47	2004	300	655	0.3042	3	R	3	G	3	0.2321	143	2.96	-4.5	33	20
222774	116	2004	295	655	0.317	3	G	3	R	4	0.2142	143	2.96	-4.5	33	20
222774	117	2006	308	585	0.1981	5	G	5	R	6	0.1777	143	3.92	-6.9	20	9
222775	85	2006	296	570	0.2122	3	G	5	G	3	0.1901	124	3.92	-6.9	20	9
222776	67	2004	295	542	0.1746	3	R	3	R	5	0.1581	148	2.96	-4.5	33	20
222777	87	2004	305	600	0.2265	3	R	3	G	13	0.1853	148	2.96	-4.5	33	20
222789	45	2005	290	605	0.2743	5	G	4	R	3	0.2321	130	4.57	-4.4	32	9
222789	45	2008	302	560	0.18036	5	G	7	R	6	0.137931	135	3.97	-0.3	1	14
222789	45	2009	301	535	0.14579	5	G	8	R	7	0.15955	113	4.34	-3.6	26	18
222800	17	2004	305	505	0.081	3	G	2	R	10	0.0794	160	2.96	-4.5	33	20
228117	101	2005	307	538	0.1312	3	R	1	G	3	0.1665	146	4.57	-4.4	32	9
228117	101	2006	309	510	0.0769	3	R	2	R	1	0.0772	159	3.92	-6.9	20	9
228118	27	2005	300	570	0.2005	2	R	1	G	3	0.1071	146	4.57	-4.4	32	9
228118	27	2006	297	540	0.2822	4	R	3	G	4	0.1269	151	3.92	-6.9	20	9
228164	78	2005	285	600	0.2544	4	R	3	R	1	0.145	137	4.57	-4.4	32	9
228170	142	2005	295	600	0.2608	5	R	2	R	3	0.1418	137	4.57	-4.4	32	9
228174	122	2009	304	625	0.1496	2	R	4	G	3	0.2095	67	4.34	-3.6	26	18
228187	76	2005	297	530	0.0244	2	G	1	G	3	0.198	146	4.57	-4.4	32	9
228188	97	2005	297	462	0.08748	5	G	2	G	12	0.0907	147	4.57	-4.4	32	9
228188	97	2010	302	503	0.1653	4	G	7	R	3	0.1388	155	4	-8.1	61	15
233902	48	2006	299	585	0.2238	1	G	1	R	8	0.20306	137	3.92	-6.9	20	9
233902	31	2008	298	560	0.19286	3	G	3	R	10	0.2353	143	3.97	-0.3	1	14
233902	48	2009	301	585	0.2188	5	G	4	R	11	0.1349	129	4.34	-3.6	26	18
233919	57	2006	301	602	0.2402	5	G	4	R	3	0.2064	136	3.92	-6.9	20	9
233947	112	2009	306	615	0.24228	6	G	4	R	5	0.1352657	117	4.34	-3.6	26	18
233953	93	2005	295	475	0.0581	4	R	1	G	3	0.1312	161	4.57	-4.4	32	9
235961	69	2008	292	580	0.23793	1	R	2	G	3	0.1575	136	3.97	-0.3	1	14
236811	83	2008	311	475	0.0021	3	G	1	G	3	0.04935	158	3.97	-0.3	1	14
236836	34	2008	304	450	-0.02667	2	R	1	G	1	0.0736	151	3.97	-0.3	1	14
236836	34	2009	305	567	0.18166	4	R	2	G	2	0.1488	128	4.34	-3.6	26	18
238216	142	2009	303	530	0.13019	5	R	3	R	2	0.1767	135	4.34	-3.6	26	18
238218	92	2009	310	595	0.2067	5	G	3	G	4	0.155756	127	4.34	-3.6	26	18
238236	107	2006	291	562	0.2158	2	G	1	R	9	0.2064	136	3.92	-6.9	20	9
238246	116	2009	305	585	0.20684	4	G	3	G	3	0.1108	113	4.34	-3.6	26	18
238246	116	2011	300	605	0.24628	4	G	4	R	5	0.1448	137	3.17	-6.2	66	24
238246	116	2012	304	555	0.16757	4	G	5	R	6	0.03333	141	4	-5.7	48	15
238246	116	2015	305	575	0.19304	4	G	9	R	2	0.0804878	124	3.15	-1.4	-1	16
238263	10	2006	300	535	0.1481	4	R	1	G	2	0.2207	142	3.92	-6.9	20	9
238263	54	2008	301	545	0.1615	3	R	3	G	3	0.0990	150	3.97	-0.3	1	14
238269	13	2007	301	560	0.1839	3	G	2	R	3	0.0736	144	2.5	-3.1	0	15
238269	103	2009	303	545	0.1541	5	G	4	G	3	0.23617	125	4.34	-3.6	26	18
238274	77	2006	299	597	0.2394	4	G	3	R	5	0.1927	144	3.92	-6.9	20	9
238277	16	2009	295	570	0.2158	3	G	3	G	2	0.2160	116	4.34	-3.6	26	18
238277	113	2018	293	575	0.2278	2	G	12	G	11	0.1125	150	3.4	-5.1	23	16
238279	76	2006	302	510	0.0998	4	R	1	G	3	0.1459	144	3.92	-6.9	20	9
238307	53	2006	304	490	0.0563	4	R	2	R	2	0.0388	151	3.92	-6.9	20	9
238307	61	2007	303	534	0.1367	3	R	3	R	3	0.13285	149	2.5	-3.1	0	15
238307	53	2009	304	585	0.21026	5	R	5	R	5	0.1025	133	4.34	-3.6	26	18
238312	41	2006	301	485	0.0569	2	G	1	G	1	0.0473	157	3.92	-6.9	20	9
238315	12	2008	304	530	0.1283	3	R	5	G	3	0.12	148	3.97	-0.3	1	14
238339	92	2006	296	451	0.004302	3	G	1	G	1	0.0691	164	3.92	-6.9	20	9
238348	51	2007	293	595	0.25378	3	R	3	R	3	0.15935	136	2.5	-3.1	0	15
238382	8	2007	300	480	0.05	1	G	1	G	2	0.1311475	159	2.5	-3.1	0	15
238382	8	2009	305	670	0.30746	5	G	3	G	4	0.03947	118	4.34	-3.6	26	18
238382	5	2010	305	555	0.16396	1	G	4	R	3	0.2747	145	4	-8.1	61	15
244524	100	2009	299	705	0.35603	2	G	2	G	1	0.1651	110	4.34	-3.6	26	18
246666	101	2009	300	513	0.11111	3	G	1	G	1	0.13086	133	4.34	-3.6	26	18
246690	48	2013	302	475	0.03368	2	G	5	G	1	0.20824	164	3.125	-5.7	70	13
246690	31	2014	298	595	0.2403	3	G	6	G	2	0.23305	125	3.9	-3.0	6	20
246690	31	2017	301	525	0.12952	4	G	9	G	5	0.1482	142	4.17	-1.83	9	18
246690	31	2018	298	515	0.1223	2	G	10	G	6	0.138095	165	3.4	-5.1	23	16
248363	108	2008	311	575	0.17565	4	G	2	R	2	0.0759	133	3.97	-0.3	1	14
248369	108	2011	312	540	0.1185	4	R	4	G	2	0.07286	151	3.17	-6.2	66	24
248388	107	2008	304	543	0.14917	4	R	3	R	11	0.1341	143	3.97	-0.3	1	14
248388	107	2009	311	600	0.21	4	R	4	R	12	0.2591	125	4.34	-3.6	26	18
248401	117	2008	295	605	0.26116	3	G	1	R	2	0.0188	147	3.97	-0.3	1	14
248401	117	2009	295	525	0.14857	4	G	2	R	3	0.04935	140	4.34	-3.6	26	18
248416	104	2009	299	540	0.15926	5	G	1	G	3	0.23030	117	4.34	-3.6	26	18
248421	125	2009	297	615	0.26667	4	R	1	G	3	0.1270588	81	4.34	-3.6	26	18
248478	15	2008	312	525	0.09333	4	R	3	R	8	0.08395	169	3.97	-0.3	1	14
248523	28	2009	310	633	0.2543	5	G	3	G	4	0.18901	48	4.34	-3.6	26	18
248530	84	2009	307	563	0.17229	6	R	2	G	2	0.190265	66	4.34	-3.6	26	18
248543	15	2014	299	578	0.21453	5	G	6	G	3	0.1073	100	3.9	-3.0	6	20
258401	67	2009	301	615	0.25691	3	R	1	G	1	0.17556	86	4.34	-3.6	26	18
258401	67	2011	305	680	0.31765	3	R	3	G	3	0.16849	130	3.17	-6.2	66	24
258424	77	2009	299	615	0.2618	4	G	1	R	8	0.193258	113	4.34	-3.6	26	18
258444	140	2009	302	585	0.21538	4	R	1	R	3	0.179775	117	4.34	-3.6	26	18
258445	112	2011	307	690	0.3246	2	R	2	R	3	0.2280	130	3.17	-6.2	66	24
258445	112	2015	309	630	0.25556	5	R	6	R	7	0.15955	119	3.15	-1.4	-1	16
258469	96	2009	301	575	0.2052	3	G	1	R	1	0.13176	125	4.34	-3.6	26	18
258485	83	2009	308	600	0.21833	6	G	3	R	3	0.2043	126	4.34	-3.6	26	18
258533	139	2009	304	615	0.24878	3	G	3	G	1	0.1977	133	4.34	-3.6	26	18
258547	94	2009	303	503	0.0835	4	G	1	G	1	0.050398	133	4.34	-3.6	26	18
258547	99	2013	310	507	0.0690	4	G	5	R	3	0.14186	160	3.125	-5.7	70	13
258552	93	2009	305	617	0.24797	5	R	3	G	7	0.215859	134	4.34	-3.6	26	18
258567	27	2009	295	525	0.14857	4	R	2	G	7	0.12439	135	4.34	-3.6	26	18
266441	11	2010	310	585	0.19316	4	R	3	G	5	0.15	145	4	-8.1	61	15
266463	68	2010	300	495	0.07879	5	G	3	R	5	0.1270588	162	4	-8.1	61	15
266468	92	2010	304	497	0.07042	1	R	1	G	5	0.10539	168	4	-8.1	61	15
268309	122	2012	297	565	0.20177	3	G	2	G	1	0.08205	135	4	-5.7	48	15
268335	67	2015	293	540	0.17778	4	R	3	G	3	0.138095	98	3.15	-1.4	-1	16
268335	67	2016	303	575	0.19826	5	R	4	G	4	0.17209	107	4.57	-3.63	15	18
270764	42	2012	304	527	0.1233	4	R	1	G	11	0.0794	136	4	-5.7	48	15
270773	76	2011	302	603	0.2388	4	G	3	G	3	0.1073	137	3.17	-6.2	66	24
270773	47	2012	297	620	0.27258	4	G	4	G	4	0.140845	130	4	-5.7	48	15
270785	89	2016	300	575	0.20696	5	G	5	G	3	0.17045	119	4.57	-3.63	15	18
270785	89	2017	299	540	0.15926	5	G	6	G	4	0.16046	126	4.17	-1.83	9	18
270849	118	2012	285	535	0.19439	4	G	1	G	3	0.12289	141	4	-5.7	48	15
270849	118	2013	287	525	0.1733	3	G	2	G	4	0.17727	158	3.125	-5.7	70	13
270850	138	2012	313	565	0.15575	4	G	3	R	4	0.0804878	143	4	-5.7	48	15
279118	33	2012	298	550	0.17818	5	G	3	G	3	0.1108	148	4	-5.7	48	15
279195	107	2016	311	580	0.1862	5	G	3	G	3	0.13592	119	4.57	-3.63	15	18
279195	82	2018	302	595	0.22857	4	G	5	G	1	0.19318	141	3.4	-5.1	23	16
280255	91	2015	295	595	0.2487	1	R	1	G	1	0.1	87	3.15	-1.4	-1	16
281942	73	2017	299	526	0.13688	4	G	4	G	3	0.17209	135	4.17	-1.83	9	18
281943	45	2016	307	560	0.16786	3	R	3	G	3	0.17937	134	4.57	-3.63	15	18
281945	74	2013	313	505	0.0554	3	G	3	R	2	0.1043689	171	3.125	-5.7	70	13
281980	22	2014	312	595	0.2	4	R	3	G	3	0.1488	105	3.9	-3.0	6	20
281980	22	2018	309	560	0.1625	2	R	7	G	7	0.1277	134	3.4	-5.1	23	16
281996	102	2015	307	590	0.21017	3	R	3	G	2	0.1414868	123	3.15	-1.4	-1	16
281996	102	2017	300	535	0.14766	3	R	5	G	4	0.16667	138	4.17	-1.83	9	18
281998	123	2015	305	505	0.08119	5	G	3	G	3	0.11807	128	3.15	-1.4	-1	16
281998	123	2016	298	505	0.10495	4	G	4	G	4	0.095	121	4.57	-3.63	15	18
281999	37	2014	305	553	0.2393	5	R	3	R	3	0.138095	125	3.9	-3.0	6	20
281999	37	2015	310	530	0.10943	4	R	4	R	4	0.0835	109	3.15	-1.4	-1	16
281999	25	2016	308	630	0.25556	5	R	5	R	5	0.0564	108	4.57	-3.63	15	18
282000	62	2014	304	550	0.16	3	R	1	G	2	0.21489	129	3.9	-3.0	6	20
286164	45	2015	304	480	0.0375	3	R	3	G	1	0.0142	140	3.15	-1.4	-1	16
286173	74	2016	298	540	0.16296	4	R	2	G	3	0.1581	129	4.57	-3.63	15	18
286263	64	2017	287	550	0.2109	5	R	2	R	2	0.19302	126	4.17	-1.83	9	18
286265	72	2015	305	640	0.275	4	G	3	R	3	0.0582	99	3.15	-1.4	-1	16
286265	72	2016	303	606	0.23927	5	G	4	R	4	0.2043	133	4.57	-3.63	15	18
286273	38	2017	295	465	0.0387	3	R	2	G	1	0.06667	135	4.17	-1.83	9	18
286277	138	2015	307	610	0.23607	3	G	3	R	7	0.093366	109	3.15	-1.4	-1	16
286300	120	2015	310	595	0.20672	4	R	1	G	3	0.1707865	129	3.15	-1.4	-1	16
291330	14	2015	310	595	0.20672	3	R	3	R	2	0.041558	146	3.15	-1.4	-1	16
291331	118	2016	301	680	0.32794	2	R	1	G	7	0.2163	101	4.57	-3.63	15	18
291334	118	2015	295	495	0.09697	3	R	2	G	6	0.0455696	148	3.15	-1.4	-1	16
291341	98	2016	293	508	0.12598	4	G	2	R	3	0.18427	131	4.57	-3.63	15	18
291426	6	2016	305	583	0.2041	3	G	1	R	3	0.1277	99	4.57	-3.63	15	18
291433	52	2016	302	545	0.1578	4	R	1	G	2	0.141176	101	4.57	-3.63	15	18
291438	130	2017	300	550	0.1709	4	G	3	R	2	0.138095	138	4.17	-1.83	9	18
291458	95	2016	298	525	0.1390	4	R	2	G	1	0.16628	111	4.57	-3.63	15	18
291464	2	2016	310	650	0.27385	5	G	1	G	3	0.147196	114	4.57	-3.63	15	18
291469	41	2018	299	495	0.08283	2	G	2	G	2	0.1898	160	3.4	-5.1	23	16
291481	10	2016	303	580	0.20517	1	R	1	R	1	0.1865	119	4.57	-3.63	15	18
293258	35	2018	300	640	0.2875	2	G	2	R	2	0.238298	110	3.4	-5.1	23	16
293355	132	2018	296	545	0.1761	3	R	2	G	2	0.1839	150	3.4	-5.1	23	16
294815	11	2018	300	520	0.12308	2	G	5	R	9	0.13725	165	3.4	-5.1	23	16
294931	18	2017	311	580	0.18276	3	G	2	G	3	0.2292576	117	4.17	-1.83	9	18
294945	88	2017	297	535	0.1570	5	R	3	G	1	0.030769	126	4.17	-1.83	9	18
294967	36	2017	303	570	0.1912	3	G	3	G	1	0.12439	128	4.17	-1.83	9	18
294977	53	2017	293	480	0.075	1	R	1	G	1	0.19302	131	4.17	-1.83	9	18
294980	101	2017	297	510	0.1157	3	R	1	G	1	0.08684	131	4.17	-1.83	9	18
294986	127	2017	297	560	0.19464	2	G	1	R	1	0.12439	131	4.17	-1.83	9	18
300236	2	2018	299	558	0.18638	3	G	2	R	2	0.1507	142	3.4	-5.1	23	16
300245	33	2018	300	505	0.0970	3	R	1	G	9	0.2234	153	3.4	-5.1	23	16
300247	5	2018	301	475	0.03789	3	G	2	G	2	0.124069	154	3.4	-5.1	23	16
300252	105	2018	301	530	0.1377	3	G	3	G	3	0.13902	154	3.4	-5.1	23	16
300277	45	2018	302	470	0.0234	3	R	3	G	2	0.145238	161	3.4	-5.1	23	16
300288	27	2018	298	485	0.06804	3	G	2	G	2	0.084367	165	3.4	-5.1	23	16

## Sheet: B. DATA_Males
Male ID	Territory ID	Year	Male wing (mm)	Male body mass (g)	Male condition	Brood size	Male colour	Male age	Mate colour	Mate age	Mate condition	Julian date	Vole index	Winter temperature	Snow cover	Frost seesaw
79697	106	2004	295	455	0.1907	3	R	2	R	2	0.156	152	2.96	-4.5	33	20
107996	59	1986	290	410	0.1197	4	R	2	G	3	0.0718	136	4	-6.8	47	15
107996	59	1991	295	430	0.1436	4	R	7	G	3	0.2298	138	4	-2.8	12	18
107996	30	1992	295	430	0.1436	3	R	8	G	3	0.2169	146	3.71	-1.0	3	12
107996	30	1994	290	420	0.1407	3	R	10	R	1	0.09	146	3.96	-5.8	17	15
107996	61	1996	290	385	0.0625	2	R	12	G	2	0.2134	168	3.36	-7.3	29	22
110311	58	1986	270	420	0.2105	4	G	1	R	3	0.1401	145	4	-6.8	47	15
111154	131	1991	295	450	0.1817	4	R	2	G	12	0.1993	83	4	-2.8	12	18
111154	131	1994	293	490	0.2545	4	R	5	G	15	0.2526	87	3.96	-5.8	17	15
114916	49	1987	282	460	0.2409	2	R	2	R	3	0.1001	155	2	-9.6	37	11
114916	49	1989	285	470	0.2477	5	R	4	R	5	0.1941	126	4.33	-1.1	0	14
118249	58	1988	285	430	0.1777	4	G	1	R	5	0.1564	142	4.64	-3.4	38	8
118249	58	1989	290	450	0.198	5	G	2	R	6	0.3153	115	4.33	-1.1	0	14
119986	97	1989	277	335	-0.0205	2	G	1	G	1	0.1139	143	4.33	-1.1	0	14
121700	24	1988	282	390	0.1046	4	G	2	R	2	0.221	159	4.64	-3.4	38	8
122145	105	1999	285	440	0.1964	4	R	5	R	2	0.2082	145	3.89	-4.2	39	20
124866	67	1989	288	480	0.2542	4	R	3	R	6	0.3369	117	4.33	-1.1	0	14
124866	67	1993	290	455	0.2068	4	R	7	R	10	0.2299	135	3.25	-1.1	8	16
129130	66	1989	285	425	0.168	3	G	3	G	1	0.2298	133	4.33	-1.1	0	14
129348	81	1991	270	460	0.2791	3	R	3	R	3	0.0718	133	4	-2.8	12	18
129349	129	1991	295	400	0.0794	3	R	2	G	3	0.2276	133	4	-2.8	12	18
129349	97	1998	285	440	0.1964	4	R	3	G	10	0.0718	131	3.91	-3.4	3	16
129354	24	1995	290	415	0.1303	3	R	4	R	5	0.1172	143	3.16	-1.1	9	21
130583	9	1996	285	385	0.0816	2	R	5	R	1	0.1052	168	3.36	-7.3	29	22
130583	9	1999	280	435	0.204	2	R	8	R	2	0.2341	144	3.89	-4.2	39	20
130583	9	2000	280	436	0.2058	2	R	9	R	3	0.2649	145	3.25	-2.1	7	21
130593	87	2000	290	485	0.2558	4	G	9	R	3	0.2011	131	3.25	-2.1	7	21
130593	87	2004	280	425	0.1853	3	G	13	R	3	0.2265	149	2.96	-4.5	33	20
133624	3	1994	280	400	0.1344	3	R	2	G	6	0.2392	148	3.96	-5.8	17	15
141624	19	1995	290	435	0.1703	4	R	3	G	2	0.2649	127	3.16	-1.1	9	21
141951	46	1991	285	420	0.1581	3	R	3	R	1	0.2417	143	4	-2.8	12	18
142481	61	1994	290	420	0.1407	4	R	2	R	3	0.1396	143	3.96	-5.8	17	15
148858	137	1991	300	470	0.2009	3	R	2	R	1	0.2134	134	4	-2.8	12	18
148860	4	1991	297	450	0.1752	3	R	3	R	3	0.1784	135	4	-2.8	12	18
148861	3	1991	285	460	0.2313	1	R	3	G	3	0.2691	135	4	-2.8	12	18
148865	80	1991	277	400	0.1453	3	G	1	G	1	0.1162	137	4	-2.8	12	18
148865	80	1993	290	430	0.1607	3	G	3	R	1	0.2005	140	3.25	-1.1	8	16
148866	109	1991	292	410	0.1126	5	G	2	R	5	0.1557	137	4	-2.8	12	18
148866	53	1994	290	440	0.1797	3	G	4	R	1	0.1934	142	3.96	-5.8	17	15
148866	58	1997	290	445	0.1889	5	G	8	R	14	0.2074	133	3.87	-3.4	0	13
148866	58	1998	285	420	0.1581	4	G	9	R	15	0.1998	141	3.91	-3.4	3	16
148866	58	2000	290	410	0.1197	3	G	11	R	17	0.2989	145	3.25	-2.1	7	21
148885	1	1991	297	430	0.1368	3	R	2	R	1	0.1712	143	4	-2.8	12	18
148891	75	1991	293	380	0.0387	3	R	2	R	2	0.1129	145	4	-2.8	12	18
148897	4	1995	280	380	0.0888	4	G	4	R	7	0.1788	127	3.16	-1.1	9	21
148985	16	1996	290	418	0.1366	2	G	2	R	2	0.0481	169	3.36	-7.3	29	22
148985	16	1999	290	430	0.1607	3	G	5	R	2	0.2298	145	3.89	-4.2	39	20
148985	16	2002	295	400	0.0794	4	G	8	R	5	0.3348	144	3.91	-1.4	2	19
148985	40	2005	295	407	0.0952	4	G	11	R	8	0.1433	151	4.57	-4.4	32	9
152077	33	1992	290	460	0.2154	3	R	3	G	4	0.1714	144	3.71	-1.0	3	12
152613	26	2002	290	412	0.124	4	R	4	R	2	0.1998	137	3.91	-1.4	2	19
155890	33	2000	290	467	0.2272	3	R	6	R	4	0.1858	147	3.25	-2.1	7	21
157415	72	1993	295	430	0.1436	4	R	3	G	3	0.0915	145	3.25	-1.1	8	16
157416	128	1993	295	420	0.1232	2	R	2	R	5	0.3346	145	3.25	-1.1	8	16
157438	141	1995	280	425	0.1853	2	R	2	G	3	-0.055	157	3.16	-1.1	9	21
157446	114	1993	285	400	0.116	1	R	1	G	3	0.1712	153	3.25	-1.1	8	16
161986	84	2001	282	430	0.1879	4	G	2	R	11	0.2628	142	3.68	-4.3	12	13
161986	84	2002	280	420	0.1756	4	G	3	R	12	0.1406	144	3.91	-1.4	2	19
165479	12	1993	289	400	0.1014	2	G	3	R	3	0.0836	172	3.25	-1.1	8	16
165530	90	1994	288	400	0.105	3	G	3	R	2	0.2142	137	3.96	-5.8	17	15
165548	69	1994	290	400	0.0977	3	G	2	R	2	0.1559	140	3.96	-5.8	17	15
165548	92	1995	287	398	0.1042	3	G	3	R	3	0.0176	160	3.16	-1.1	9	21
165549	23	1994	275	390	0.1309	3	G	2	R	3	0.1998	140	3.96	-5.8	17	15
165549	23	1995	282	430	0.1879	2	G	3	R	3	0.2766	144	3.16	-1.1	9	21
170448	60	1998	290	400	0.0977	3	R	3	G	3	0.0793	148	3.91	-3.4	3	16
170448	60	2000	290	432	0.1645	2	R	5	G	4	0.1406	141	3.25	-2.1	7	21
170448	60	2001	290	403	0.1044	2	R	6	G	5	0.0989	143	3.68	-4.3	12	13
170712	97	1994	300	440	0.1464	4	R	3	G	6	0.1998	144	3.96	-5.8	17	15
170712	129	1995	295	440	0.1631	4	R	4	G	7	0.0126	174	3.16	-1.1	9	21
170741	50	1994	292	440	0.1731	1	R	2	R	1	0.2276	148	3.96	-5.8	17	15
170743	103	1994	278	350	0.0191	3	G	1	R	1	0.1396	149	3.96	-5.8	17	15
170771	124	1994	290	410	0.1197	4	R	3	R	4	0.1406	154	3.96	-5.8	17	15
170771	124	1995	290	420	0.1407	2	R	4	R	5	0.1998	151	3.16	-1.1	9	21
170772	116	1994	292	400	0.0904	3	G	3	R	4	0.2708	155	3.96	-5.8	17	15
170783	135	1994	290	390	0.0746	3	R	1	R	1	0.1714	159	3.96	-5.8	17	15
170790	31	1994	290	430	0.1607	3	R	3	G	6	0.1064	163	3.96	-5.8	17	15
170790	31	1995	290	430	0.1607	3	R	4	G	7	0.1862	144	3.16	-1.1	9	21
170859	128	1995	290	453	0.2033	3	G	2	R	7	0.3095	140	3.16	-1.1	9	21
170860	60	1995	291	415	0.1268	4	R	3	R	3	0.24	140	3.16	-1.1	9	21
170864	86	1995	283	425	0.1749	2	R	3	G	10	0.2277	143	3.16	-1.1	9	21
170878	76	1995	287	418	0.1471	2	G	3	G	2	0.1226	151	3.16	-1.1	9	21
170900	136	1995	285	420	0.1581	2	R	3	G	1	0.3198	157	3.16	-1.1	9	21
170900	84	1998	295	440	0.1631	3	R	6	R	6	0.2467	139	3.91	-3.4	3	16
170900	84	1999	280	415	0.1656	3	R	7	R	9	0.1386	147	3.89	-4.2	39	20
177519	65	1996	290	385	0.0625	3	G	3	G	8	0.2265	168	3.36	-7.3	29	22
177519	97	2003	290	415	0.1303	5	G	10	G	3	0.1713	138	3.72	-5.6	1	17
177519	97	2005	295	405	0.0907	5	G	12	G	2	0.087475	147	4.57	-4.4	32	9
177536	12	1996	282	395	0.116	4	G	3	G	3	0.2666	171	3.36	-7.3	29	22
183134	72	1999	280	425	0.1853	3	R	2	G	4	0.216	146	3.89	-4.2	39	20
186125	79	2002	295	412	0.1062	5	R	8	G	3	0.0545	140	3.91	-1.4	2	19
186129	111	1997	285	410	0.1376	3	R	3	R	16	0.081	148	3.87	-3.4	0	13
186129	111	1999	280	430	0.1947	1	R	5	R	18	0.1862	160	3.89	-4.2	39	20
186129	90	2000	290	470	0.2321	3	R	6	G	1	0.1075	154	3.25	-2.1	7	21
186129	17	2004	295	400	0.0794	3	R	10	G	2	0.1638	160	2.96	-4.5	33	20
186137	43	1997	290	400	0.0977	4	R	3	R	8	0.1401	149	3.87	-3.4	0	13
186137	43	1998	290	405	0.1088	4	R	4	R	9	0.1638	147	3.91	-3.4	3	16
187635	128	1998	295	430	0.1436	2	R	3	R	10	0.3125	115	3.91	-3.4	3	16
187635	128	2000	280	450	0.2305	4	R	5	R	12	0.3095	101	3.25	-2.1	7	21
187641	39	1998	285	515	0.3134	2	R	3	G	5	0.1998	128	3.91	-3.4	3	16
187641	126	1999	290	410	0.1197	4	R	3	G	3	0.1176	146	3.89	-4.2	39	20
187648	71	1998	280	445	0.2219	5	R	2	R	3	0.2352	135	3.91	-3.4	3	16
187649	114	1998	285	425	0.168	4	G	3	R	5	0.2544	136	3.91	-3.4	3	16
187649	114	1999	280	438	0.2095	2	G	4	R	6	0.3372	128	3.89	-4.2	39	20
187700	11	1999	285	440	0.19318	4	R	3	R	2	0.3204	128	3.89	-4.2	39	20
191486	19	1998	290	415	0.1303	2	R	1	G	1	0.1562	139	3.91	-3.4	3	16
191511	108	1999	280	390	0.1122	4	G	1	R	10	0.1931	139	3.89	-4.2	39	20
191541	21	1999	290	433	0.1665	4	G	3	G	3	0.0915	146	3.89	-4.2	39	20
191541	21	2000	295	450	0.1817	3	G	4	G	4	0.1562	139	3.25	-2.1	7	21
191541	21	2001	290	440	0.1797	3	G	5	G	5	0.1593	144	3.68	-4.3	12	13
191541	21	2002	290	455	0.2068	2	G	6	G	6	0.256	137	3.91	-1.4	2	19
191541	21	2004	290	425	0.1508	3	G	8	G	8	0.1712	160	2.96	-4.5	33	20
191541	21	2005	295	450	0.1817	4	G	9	G	9	0.1406	148	4.57	-4.4	32	9
191541	21	2007	285	430	0.1744	2	G	11	G	11	0.13924	149	2.5	-3.1	0	15
191544	71	1999	285	425	0.168	4	R	2	R	4	0.2861	147	3.89	-4.2	39	20
196942	54	2001	290	435	0.1703	3	R	1	R	4	0.2276	142	3.68	-4.3	12	13
198568	115	1999	290	365	0.0112	3	R	2	G	2	0.0405	151	3.89	-4.2	39	20
198568	115	2001	288	385	0.0702	2	R	4	G	4	0.221	143	3.68	-4.3	12	13
198577	130	2008	293	420	0.12857	5	R	9	G	11	0.0851	155	3.97	-0.3	1	14
198577	130	2009	286	437	0.18535	4	R	10	G	12	0.120229	119	4.34	-3.6	26	18
198582	133	1999	280	435	0.204	4	R	2	R	1	0.2417	154	3.89	-4.2	39	20
203552	71	2001	275	445	0.2384	3	G	1	R	6	0.2286	123	3.68	-4.3	12	13
203552	71	2003	285	406	0.1291	4	G	3	R	1	0.1296	104	3.72	-5.6	1	17
203552	71	2005	285	480	0.2634	2	G	5	R	3	0.1934	113	4.57	-4.4	32	9
203554	114	2000	285	445	0.2054	3	R	2	R	7	0.192857	133	3.25	-2.1	7	21
203554	32	2001	282	445	0.2153	3	R	3	R	8	0.1369	144	3.68	-4.3	12	13
203554	48	2006	290	472	0.2353	1	R	8	G	1	0.2238	137	3.92	-6.9	20	9
203554	31	2008	292	458	0.20306	3	R	10	G	3	0.2188	143	3.97	-0.3	1	14
203554	48	2009	288	415	0.1349	5	R	11	G	4	0.3221	135	4.34	-3.6	26	18
203574	11	2000	285	470	0.2477	2	G	2	R	3	0.2276	147	3.25	-2.1	7	21
203574	11	2001	290	440	0.1797	4	G	3	R	4	0.3198	138	3.68	-4.3	12	13
203574	11	2002	285	426	0.17	4	G	4	R	5	0.2265	148	3.91	-1.4	2	19
203578	107	2000	290	470	0.2321	4	R	3	G	3	0.3145	148	3.25	-2.1	7	21
203578	107	2001	288	432	0.1713	4	R	4	G	4	0.3198	138	3.68	-4.3	12	13
203578	107	2002	290	460	0.2154	5	R	5	G	5	0.2766	132	3.91	-1.4	2	19
203578	107	2004	290	442	0.1834	2	R	7	R	11	0.2989	135	2.96	-4.5	33	20
203578	107	2005	295	468	0.2131	1	R	8	R	12	0.2823	138	4.57	-4.4	32	9
203578	107	2006	295	464	0.2064	2	R	9	G	1	0.2158	136	3.92	-6.9	20	9
203578	107	2008	294	425	0.1341	4	R	11	R	3	0.14917	135	3.97	-0.3	1	14
203578	107	2009	293	494	0.2591	4	R	12	R	4	0.21	118	4.34	-3.6	26	18
203587	15	2008	296	405	0.08395	4	R	8	R	3	0.09333	169	3.97	-0.3	1	14
203597	29	2000	295	440	0.1631	2	R	3	R	1	0.2803	154	3.25	-2.1	7	21
203598	99	2000	285	410	0.1376	2	G	3	G	3	0.1401	154	3.25	-2.1	7	21
203605	13	2001	290	355	-0.0167	1	R	1	G	2	0.1485	152	3.68	-4.3	12	13
203605	13	2003	290	392	0.0793	4	R	3	G	4	0.1169	139	3.72	-5.6	1	17
203641	33	2004	285	432	0.1815	2	G	3	G	5	0.2265	144	2.96	-4.5	33	20
203644	111	2001	290	412	0.124	2	R	2	G	1	0.2834	127	3.68	-4.3	12	13
203644	92	2003	293	402	0.0913	3	R	3	G	3	0.2151	147	3.72	-5.6	1	17
203648	20	2008	293	420	0.12857	4	R	7	R	11	0.17043	169	3.97	-0.3	1	14
203650	134	2001	290	460	0.2154	3	G	2	G	2	0.2338	131	3.68	-4.3	12	13
203650	134	2004	293	450	0.1882	1	G	5	R	4	0.2142	139	2.96	-4.5	33	20
203650	134	2005	295	478	0.2296	3	G	6	R	5	0.1714	144	4.57	-4.4	32	9
203650	134	2006	297	450	0.1752	3	G	7	R	6	0.2554	142	3.92	-6.9	20	9
203650	134	2007	288	490	0.2673	2	G	8	R	7	0.11238	147	2.5	-3.1	0	15
203650	134	2008	298	445	0.15955	2	G	9	R	8	0.141818	145	3.97	-0.3	1	14
207351	56	2005	300	435	0.1366	4	G	4	R	5	0.0662	152	4.57	-4.4	32	9
207356	25	2001	295	480	0.2328	2	R	3	G	3	0.1998	131	3.68	-4.3	12	13
207356	25	2002	300	460	0.1835	3	R	4	G	4	0.2142	130	3.91	-1.4	2	19
207356	25	2003	295	483	0.2376	2	R	5	G	5	0.301	139	3.72	-5.6	1	17
207356	25	2004	300	485	0.2256	2	R	6	G	6	0.2467	135	2.96	-4.5	33	20
207356	25	2005	300	470	0.2009	4	R	7	G	7	0.2649	113	4.57	-4.4	32	9
207356	25	2009	304	475	0.193684	2	R	11	G	11	0.1699	81	4.34	-3.6	26	18
207358	55	2001	285	420	0.1581	3	R	2	R	1	0.2743	131	3.68	-4.3	12	13
207358	67	2004	285	420	0.1581	3	R	5	R	3	0.1746	149	2.96	-4.5	33	20
207360	72	2001	290	397	0.0909	3	G	1	G	6	0.3395	135	3.68	-4.3	12	13
207360	72	2003	290	418	0.1366	4	G	3	G	8	0.2134	118	3.72	-5.6	1	17
207360	72	2004	290	440	0.1797	1	G	4	G	9	0.2276	135	2.96	-4.5	33	20
207360	72	2005	290	432	0.1645	3	G	5	G	10	0.2529	138	4.57	-4.4	32	9
207369	47	2001	285	420	0.1581	3	G	3	R	2	0.2481	141	3.68	-4.3	12	13
207369	47	2002	280	425	0.1853	2	G	3	R	3	0.2529	139	3.91	-1.4	2	19
207369	47	2004	290	470	0.2321	3	G	3	R	3	0.3042	144	2.96	-4.5	33	20
207369	76	2005	290	450	0.198	2	G	3	G	1	0.0244	146	4.57	-4.4	32	9
207369	76	2006	292	426	0.1459	4	G	3	R	1	0.0998	144	3.92	-6.9	20	9
207373	116	2001	295	415	0.1127	4	R	3	G	2	0.3052	141	3.68	-4.3	12	13
207379	93	2001	290	475	0.2402	1	R	3	R	1	0.1926	142	3.68	-4.3	12	13
207402	128	2001	290	422	0.1447	4	R	1	R	13	0.3123	152	3.68	-4.3	12	13
207402	128	2003	285	470	0.2477	2	R	3	R	15	0.3095	135	3.72	-5.6	1	17
207425	110	2001	280	415	0.1656	3	G	3	R	1	0.1319	156	3.68	-4.3	12	13
207426	142	2001	292	415	0.1233	4	R	2	R	1	0.156	159	3.68	-4.3	12	13
216176	77	2006	285	438	0.1927	4	R	5	G	3	0.2394	144	3.92	-6.9	20	9
216176	77	2009	288	445	0.193258	4	R	8	G	1	0.2617886	113	4.34	-3.6	26	18
216200	116	2003	280	450	0.2305	3	R	3	G	4	0.2744	134	3.72	-5.6	1	17
216200	116	2004	285	450	0.2142	3	R	4	G	3	0.317	146	2.96	-4.5	33	20
216200	117	2006	285	430	0.1777	5	R	6	G	5	0.1981	143	3.92	-6.9	20	9
216243	121	2003	285	408	0.1334	5	G	2	G	2	0.2005	146	3.72	-5.6	1	17
217147	8	2007	292	380	0.03947	1	G	2	G	1	0.05	159	2.5	-3.1	0	15
217147	8	2009	288	495	0.2747	5	G	4	G	3	0.30746	118	4.34	-3.6	26	18
220813	53	2006	291	377	0.0388	4	R	2	R	2	0.0563	151	3.92	-6.9	20	9
220813	61	2007	288	400	0.1025	3	R	3	R	3	0.210256	149	2.5	-3.1	0	15
220813	53	2009	288	414	0.13285	5	R	5	R	5	0.1367	133	4.34	-3.6	26	18
222762	10	2006	291	465	0.2207	4	G	2	R	1	0.1481	143	3.92	-6.9	20	9
222767	70	2004	285	508	0.304	3	R	3	R	2	0.1948	139	2.96	-4.5	33	20
222797	36	2004	285	395	0.1048	2	G	2	G	4	0.0092609	158	2.96	-4.5	33	20
222797	101	2005	290	433	0.1665	3	G	3	R	1	0.1312	147	4.57	-4.4	32	9
228157	83	2008	293	385	0.04935	3	G	3	G	1	0.0021	158	3.97	-0.3	1	14
228158	45	2005	290	470	0.2321	5	R	3	G	4	0.2743	130	4.57	-4.4	32	9
228158	45	2008	299	435	0.137931	5	R	6	G	7	0.180357	135	3.97	-0.3	1	14
228158	45	2009	298	445	0.15955	5	R	7	G	8	0.14579	113	4.34	-3.6	26	18
228165	78	2005	280	405	0.145	4	R	1	R	3	0.2544	137	4.57	-4.4	32	9
228171	142	2005	285	412	0.1418	5	R	3	R	2	0.2608	138	4.57	-4.4	32	9
228186	128	2005	285	378	0.0646	4	G	1	R	17	0.1233	146	4.57	-4.4	32	9
228186	42	2012	296	403	0.0794	4	G	11	R	1	0.2823	136	4	-5.7	48	15
228194	27	2005	285	396	0.1071	2	G	3	R	1	0.2005	147	4.57	-4.4	32	9
228194	27	2006	288	410	0.1269	4	G	4	R	3	0.2822	151	3.92	-6.9	20	9
228194	27	2009	288	410	0.12439	4	G	7	R	2	0.14857	135	4.34	-3.6	26	18
233926	54	2008	291	404	0.0990	3	G	3	R	3	0.161468	151	3.97	-0.3	1	14
233952	44	2005	290	410	0.1197	3	R	3	G	2	0.0989	157	4.57	-4.4	32	9
233966	93	2005	285	407	0.1312	4	G	3	R	1	0.0581	163	4.57	-4.4	32	9
233966	93	2009	286	454	0.215859	5	G	7	R	3	0.24797	134	4.34	-3.6	26	18
238209	85	2006	288	442	0.1901	3	G	3	G	5	0.2122	124	3.92	-6.9	20	9
238213	125	2006	277	420	0.186	3	R	2	R	2	0.242276	131	3.92	-6.9	20	9
238213	112	2009	287	414	0.1352657	6	R	5	G	4	0.1338	117	4.34	-3.6	26	18
238230	57	2006	295	464	0.2064	5	R	3	G	4	0.2402	136	3.92	-6.9	20	9
238265	103	2009	288	470	0.23617	5	G	3	G	4	0.1541	127	4.34	-3.6	26	18
238296	103	2006	289	390	0.0783	2	G	1	R	9	0.2097	150	3.92	-6.9	20	9
238302	108	2008	292	395	0.0759	4	R	2	G	2	0.17565	134	3.97	-0.3	1	14
238311	41	2006	294	385	0.0473	2	G	1	G	1	0.0569	157	3.92	-6.9	20	9
238323	92	2006	294	394	0.0691	3	G	1	G	1	0.0043016	158	3.92	-6.9	20	9
238323	92	2009	298	443	0.155756	5	G	4	G	3	0.2067	127	4.34	-3.6	26	18
238333	101	2006	283	380	0.0772	3	R	1	R	2	0.25625	159	3.92	-6.9	20	9
238333	7	2008	287	420	0.147619	4	R	3	R	8	0.0769	137	3.97	-0.3	1	14
238349	51	2007	291	433	0.15935	3	R	3	R	3	0.25378	142	2.5	-3.1	0	15
238350	13	2007	292	394	0.0736	3	R	3	G	2	0.1839	144	2.5	-3.1	0	15
238351	142	2009	294	447	0.1767	5	R	2	R	3	0.13019	135	4.34	-3.6	26	18
238370	22	2007	285	440	0.19318	4	G	3	R	9	0.1888	146	2.5	-3.1	0	15
238370	22	2008	294	470	0.2170	5	G	4	R	10	0.2290598	134	3.97	-0.3	1	14
238370	22	2009	295	444	0.1689	5	G	5	R	11	0.2590	130	4.34	-3.6	26	18
244544	28	2009	295	455	0.18901	5	G	4	G	3	0.2543	48	4.34	-3.6	26	18
248387	69	2008	295	438	0.1575	1	G	3	R	2	0.23793	137	3.97	-0.3	1	14
248387	92	2010	292	408	0.10539	1	G	5	R	1	0.07042	168	4	-8.1	61	15
248402	12	2008	298	425	0.12	3	G	3	R	5	0.19316	148	3.97	-0.3	1	14
248402	11	2010	298	440	0.15	4	G	5	R	3	0.1283	146	4	-8.1	61	15
248424	34	2008	292	394	0.0736	2	G	1	R	1	-0.02667	151	3.97	-0.3	1	14
248424	34	2009	293	430	0.1488	4	G	2	R	2	0.1816578	134	4.34	-3.6	26	18
248426	68	2010	296	425	0.1270588	5	R	5	G	3	0.07879	162	4	-8.1	61	15
248435	117	2008	293	373	0.0188	3	R	2	G	1	0.24628	158	3.97	-0.3	1	14
248435	117	2009	293	385	0.04935	4	R	3	G	2	0.16757	140	4.34	-3.6	26	18
248435	116	2011	297	435	0.1448	4	R	5	G	4	0.261157	137	3.17	-6.2	66	24
248435	116	2012	300	390	0.03333	4	R	6	G	5	0.14857	141	4	-5.7	48	15
248482	138	2012	300	410	0.0804878	4	R	4	G	3	0.15575	143	4	-5.7	48	15
248482	138	2015	295	407	0.093366	3	R	7	G	3	0.236066	109	3.15	-1.4	-1	16
248529	84	2009	293	452	0.190265	6	G	2	R	2	0.17229	66	4.34	-3.6	26	18
248539	122	2009	293	463	0.2095	2	G	3	R	4	0.1496	67	4.34	-3.6	26	18
248544	125	2009	296	425	0.1270588	4	G	3	R	1	0.26667	81	4.34	-3.6	26	18
256486	37	2014	290	395	0.0835	5	R	3	R	3	0.25556	132	3.9	-3.0	6	20
256486	37	2015	294	390	0.0564	4	R	4	R	4	0.2393	111	3.15	-1.4	-1	16
256486	25	2016	290	420	0.138095	5	R	5	R	5	0.10943	108	4.57	-3.63	15	18
258403	67	2009	296	450	0.17556	3	G	1	R	1	0.25691	87	4.34	-3.6	26	18
258403	67	2011	302	457	0.16849	3	G	3	R	3	0.317647	131	3.17	-6.2	66	24
258416	87	2009	305	465	0.17419	1	R	3	R	2	0.19661	111	4.34	-3.6	26	18
258417	100	2009	288	430	0.1651	2	G	1	G	2	0.356028	111	4.34	-3.6	26	18
258423	116	2009	295	415	0.1108	4	G	3	G	3	0.2068376	113	4.34	-3.6	26	18
258437	11	2018	283	408	0.13725	2	R	9	G	5	0.1230769	160	3.4	-5.1	23	16
258443	140	2009	292	445	0.179775	4	R	3	R	1	0.2153846	117	4.34	-3.6	26	18
258449	16	2009	283	443	0.2160	3	G	2	G	3	0.21579	118	4.34	-3.6	26	18
258449	113	2018	285	400	0.1125	2	G	11	G	12	0.2278	153	3.4	-5.1	23	16
258458	104	2009	303	495	0.23030	5	G	3	G	1	0.159259	119	4.34	-3.6	26	18
258470	96	2009	295	425	0.13176	3	R	1	G	1	0.2052	125	4.34	-3.6	26	18
258486	83	2009	293	460	0.2043	6	R	3	G	3	0.21833	126	4.34	-3.6	26	18
258521	106	2009	290	430	0.1581	5	G	3	R	7	0.19829	129	4.34	-3.6	26	18
258532	139	2009	281	435	0.1977	3	G	1	G	3	0.24878	133	4.34	-3.6	26	18
258537	101	2009	283	405	0.13086	3	G	1	G	1	0.11111	133	4.34	-3.6	26	18
258546	94	2009	287	377	0.050398	4	G	1	G	1	0.083499	133	4.34	-3.6	26	18
266442	5	2010	296	427	0.1311475	1	R	3	G	4	0.16396	146	4	-8.1	61	15
266443	97	2010	293	425	0.1388	4	R	3	G	7	0.1653	155	4	-8.1	61	15
270768	112	2011	295	478	0.2280	2	R	3	R	2	0.3246	131	3.17	-6.2	66	24
270768	112	2015	298	445	0.15955	5	R	7	R	6	0.25556	119	3.15	-1.4	-1	16
270781	76	2011	293	426	0.140845	4	G	3	G	3	0.27258	141	3.17	-6.2	66	24
270781	47	2012	293	410	0.1073	4	G	4	G	4	0.2388	131	4	-5.7	48	15
270793	108	2011	295	398	0.07286	4	G	2	R	4	0.1185	151	3.17	-6.2	66	24
270836	122	2012	287	390	0.08205	3	G	1	G	2	0.2017699	136	4	-5.7	48	15
270848	118	2012	291	415	0.12289	4	G	3	G	1	0.19439	141	4	-5.7	48	15
270848	118	2013	290	440	0.17727	3	G	4	G	2	0.1733	158	3.125	-5.7	70	13
270848	118	2015	300	395	0.0455696	3	G	6	R	2	0.09697	146	3.15	-1.4	-1	16
270848	118	2016	285	453	0.2163	2	G	7	R	1	0.32794	102	4.57	-3.63	15	18
271586	73	2017	286	430	0.17209	4	G	3	G	4	0.13688	142	4.17	-1.83	9	18
279119	33	2012	295	415	0.1108	5	G	3	G	3	0.17818	150	4	-5.7	48	15
279119	33	2018	292	470	0.2234	3	G	9	R	1	0.0970	150	3.4	-5.1	23	16
279196	99	2013	295	430	0.14186	4	R	3	G	5	0.0690	160	3.125	-5.7	70	13
281913	48	2013	290	420	0.138095	2	G	1	G	5	0.2403	164	3.125	-5.7	70	13
281913	31	2014	292	461	0.20824	3	G	2	G	6	0.12952	149	3.9	-3.0	6	20
281913	31	2017	290	472	0.23305	4	G	5	G	9	0.1223	142	4.17	-1.83	9	18
281913	31	2018	290	425	0.1482	2	G	6	G	10	0.03368	165	3.4	-5.1	23	16
281946	74	2013	295	412	0.1043689	3	R	2	G	3	0.0554	171	3.125	-5.7	70	13
281975	15	2014	293	410	0.1073	5	G	3	G	6	0.21453	101	3.9	-3.0	6	20
281981	22	2014	293	430	0.1488	4	G	3	R	3	0.2	106	3.9	-3.0	6	20
281981	22	2018	290	415	0.1277	2	G	7	R	7	0.1625	135	3.4	-5.1	23	16
286163	62	2014	295	470	0.21489	3	G	2	R	1	0.16	130	3.9	-3.0	6	20
286264	67	2015	290	420	0.138095	4	G	3	R	3	0.17778	98	3.15	-1.4	-1	16
286264	67	2016	286	430	0.17209	5	G	4	R	4	0.19826	107	4.57	-3.63	15	18
286269	91	2015	276	380	0.1	1	G	1	R	1	0.2487	100	3.15	-1.4	-1	16
286280	10	2016	290	445	0.1865	1	R	1	R	1	0.20517	119	4.57	-3.63	15	18
286282	72	2015	297	395	0.0582	4	R	3	G	3	0.275	114	3.15	-1.4	-1	16
286282	72	2016	293	460	0.2043	5	R	4	G	4	0.23927	133	4.57	-3.63	15	18
286282	72	2018	290	480	0.24583	3	R	6	R	3	0.2483	122	3.4	-5.1	23	16
286289	130	2017	290	420	0.138095	4	R	2	G	3	0.1709	138	4.17	-1.83	9	18
286297	116	2015	300	410	0.0804878	4	R	2	G	9	0.19304	124	3.15	-1.4	-1	16
286298	102	2015	287	417	0.1414868	3	G	2	R	3	0.210169	124	3.15	-1.4	-1	16
286298	102	2017	282	420	0.16667	3	G	4	R	5	0.14766	138	4.17	-1.83	9	18
286299	123	2015	293	415	0.11807	5	G	3	G	3	0.081188	128	3.15	-1.4	-1	16
286299	123	2016	290	400	0.095	4	G	4	G	4	0.10495	121	4.57	-3.63	15	18
291305	120	2015	295	445	0.1707865	4	G	3	R	1	0.20672	129	3.15	-1.4	-1	16
291312	45	2015	280	352	0.0142	3	G	1	R	3	0.0375	140	3.15	-1.4	-1	16
291328	63	2017	280	410	0.15366	4	G	2	R	2	0.1235	140	4.17	-1.83	9	18
291335	14	2015	295	385	0.041558	3	R	2	R	3	0.20672	148	3.15	-1.4	-1	16
291418	45	2018	288	420	0.145238	3	G	2	R	3	0.0234	161	3.4	-5.1	23	16
291427	6	2016	290	415	0.1277	3	R	3	G	1	0.2041	99	4.57	-3.63	15	18
291432	52	2016	292	425	0.141176	4	G	2	R	1	0.157798	101	4.57	-3.63	15	18
291457	95	2016	289	433	0.16628	4	G	1	R	2	0.1390	111	4.57	-3.63	15	18
291463	2	2016	292	428	0.147196	5	G	3	G	1	0.273846	114	4.57	-3.63	15	18
291475	107	2016	285	440	0.19318	5	G	3	G	3	0.1862	119	4.57	-3.63	15	18
291487	89	2016	292	440	0.17045	5	G	3	G	5	0.2069565	128	4.57	-3.63	15	18
291487	89	2017	289	430	0.16046	5	G	4	G	6	0.159259	126	4.17	-1.83	9	18
291490	74	2016	290	430	0.1581	4	G	3	R	2	0.16296	129	4.57	-3.63	15	18
291496	41	2018	282	432	0.1898	2	G	2	G	2	0.082828	160	3.4	-5.1	23	16
293354	119	2017	286	440	0.190909	4	R	1	G	1	0.0715789	140	4.17	-1.83	9	18
294806	98	2016	291	445	0.18427	4	R	3	G	2	0.12598	133	4.57	-3.63	15	18
294810	45	2016	293	446	0.17937	3	G	3	R	3	0.167857	134	4.57	-3.63	15	18
294817	132	2018	285	435	0.1839	3	G	2	R	2	0.1761	150	3.4	-5.1	23	16
294930	18	2017	284	458	0.2292576	3	G	3	G	2	0.1827586	117	4.17	-1.83	9	18
294944	88	2017	301	390	0.030769	5	G	1	R	3	0.1570	126	4.17	-1.83	9	18
294955	64	2017	280	430	0.19302	5	R	2	R	2	0.2109	126	4.17	-1.83	9	18
294966	36	2017	288	410	0.12439	3	G	1	G	3	0.1912	128	4.17	-1.83	9	18
294978	53	2017	280	430	0.19302	1	G	1	R	1	0.075	131	4.17	-1.83	9	18
294981	101	2017	280	380	0.08684	3	G	1	R	1	0.115686	131	4.17	-1.83	9	18
294985	127	2017	288	410	0.12439	2	R	1	G	1	0.19464	131	4.17	-1.83	9	18
294997	38	2017	282	375	0.06667	3	G	1	R	2	0.0387	135	4.17	-1.83	9	18
300221	35	2018	287	470	0.238298	2	R	2	G	2	0.2875	112	3.4	-5.1	23	16
300227	82	2018	286	412	0.13592	4	G	1	G	5	0.22857	141	3.4	-5.1	23	16
300235	2	2018	285	418	0.1507	3	R	2	G	2	0.1863799	142	3.4	-5.1	23	16
300246	5	2018	284	403	0.124069	3	G	2	G	2	0.03789	154	3.4	-5.1	23	16
300251	105	2018	284	410	0.13902	3	G	3	G	3	0.1377	154	3.4	-5.1	23	16
300298	27	2018	295	403	0.084367	3	G	2	G	2	0.06804	168	3.4	-5.1	23	16
